# Supplementary material for: Anak Krakatau triggers volcanic freezer in the upper troposphere
Source: Sci Rep. 2020 Feb 27;10:3584. doi: 10.1038/s41598-020-60465-w (PMC7046738; doi:10.1038/s41598-020-60465-w)
Supplement: Supplementary file 2 — Supplementary Dataset 1. [file 41598_2020_60465_MOESM2_ESM.csv]

# Himawari-8 plume heights based on ERA5 and minimum brightness temperatures (BTs)
# measured by the 11.2 micron channel. Minimum BTs are calculated from
# 0.25 x 0.25 lat/lon box centred over Anak Krakatau.
# Authors: Andrew Prata (andrew.prata@bsc.es)	Arnau Folch (arnau.folch@bsc.es)
# Processed on: 16 May 2019
# decimal hour	datetime (yyyymmdd_HHMM)	brightness temperature (K)	instantaneous height (m)	hourly-averaged height (m)
12.0 20181222_1200 225.64 11871.9 11871.9
12.2 20181222_1210 227.31 11694.5 11694.5
12.3 20181222_1220 228.48 11555.4 11555.4
12.5 20181222_1230 229.92 11383.8 11222.4
12.7 20181222_1240 231.87 11153.1 10975.1
12.8 20181222_1250 235.45 10708.9 10728.6
13.0 20181222_1300 239.49 10189.2 10509.4
13.2 20181222_1310 239.89 10140.4 10327.6
13.3 20181222_1320 241.24 9969.1 10465.3
13.5 20181222_1330 240.86 10021.1 11256.1
13.7 20181222_1340 240.18 10111.7 11938.8
13.8 20181222_1350 223.41 12117.0 12582.2
14.0 20181222_1400 194.41 16244.1 13169.1
14.2 20181222_1410 198.08 14968.4 13605.7
14.3 20181222_1420 200.88 14643.8 13984.5
14.5 20181222_1430 205.77 14077.7 14021.6
14.8 20181222_1450 214.50 13077.0 13406.5
15.0 20181222_1500 217.38 12763.3 13053.6
15.2 20181222_1510 220.90 12376.6 12747.8
15.3 20181222_1520 224.84 11938.6 12585.4
15.5 20181222_1530 219.77 12498.2 12682.9
15.7 20181222_1540 219.71 12503.4 12878.3
15.8 20181222_1550 215.81 12940.9 13111.4
16.0 20181222_1600 208.66 13759.4 13391.5
16.2 20181222_1610 205.41 14131.1 13562.9
16.3 20181222_1620 206.46 14008.4 13849.5
16.5 20181222_1630 207.40 13899.0 14070.0
16.7 20181222_1640 209.15 13698.0 14208.2
16.8 20181222_1650 202.13 14509.4 14289.7
17.0 20181222_1700 202.32 14484.8 14381.5
17.2 20181222_1710 200.30 14726.8 14495.3
17.3 20181222_1720 200.49 14701.1 14632.3
17.5 20181222_1730 200.88 14651.3 14721.4
17.7 20181222_1740 200.49 14695.7 14784.8
17.8 20181222_1750 200.79 14656.8 14804.5
18.0 20181222_1800 196.82 15133.1 15005.0
18.2 20181222_1810 198.49 14928.9 15034.7
18.3 20181222_1820 199.00 14864.5 15071.8
18.5 20181222_1830 194.30 16104.7 15123.1
18.7 20181222_1840 199.00 14858.9 15107.2
18.8 20181222_1850 198.18 14955.6 15103.4
19.0 20181222_1900 197.66 15016.0 15095.7
19.2 20181222_1910 197.56 15021.7 14910.8
19.3 20181222_1920 198.49 14902.7 15145.0
19.5 20181222_1930 199.20 14810.5 15159.0
19.7 20181222_1940 192.57 14810.5 15370.3
19.8 20181222_1950 193.73 16498.3 15355.6
20.0 20181222_2000 197.03 15053.7 15375.5
20.2 20181222_2010 193.73 16494.8 15398.2
20.3 20181222_2020 198.08 14918.9 15422.3
20.5 20181222_2030 197.03 15041.9 15551.4
20.8 20181222_2050 197.56 14969.6 15809.5
21.0 20181222_2100 197.45 14978.9 15861.8
21.2 20181222_2110 193.27 17402.0 16186.4
21.3 20181222_2120 193.62 16860.5 16493.5
21.5 20181222_2130 190.89 16860.5 16862.9
21.7 20181222_2140 193.39 17191.5 17231.0
21.8 20181222_2150 191.13 17191.5 16921.9
22.0 20181222_2200 192.92 17555.6 16677.0
22.2 20181222_2210 191.01 17555.6 16904.9
22.3 20181222_2220 196.18 15237.9 17061.6
22.5 20181222_2230 196.92 15146.4 17218.4
22.7 20181222_2240 191.74 18455.7 17323.1
22.8 20181222_2250 191.98 18288.8 17407.6
23.0 20181222_2300 190.64 18288.8 17628.9
23.2 20181222_2310 191.50 18288.8 17748.0
23.3 20181222_2320 192.22 18147.3 17394.3
23.5 20181222_2330 194.41 16786.4 17064.5
23.7 20181222_2340 195.63 15980.0 16890.0
23.8 20181222_2350 191.13 15980.0 16616.5
24.0 20181223_0000 191.50 15980.0 16608.4
24.2 20181223_0010 194.19 17067.6 16794.7
24.3 20181223_0020 195.41 16374.1 17021.2
24.5 20181223_0030 192.45 18090.5 17319.6
24.7 20181223_0040 191.38 18090.5 17618.0
24.8 20181223_0050 193.50 17565.5 17542.9
25.0 20181223_0100 192.57 18068.8 17444.3
25.2 20181223_0110 190.64 18068.8 17312.1
25.3 20181223_0120 195.63 16542.2 17343.2
25.5 20181223_0130 196.82 15683.6 17324.0
25.7 20181223_0140 194.41 17165.2 17238.6
25.8 20181223_0150 191.86 18308.4 17257.1
26.0 20181223_0200 193.84 17431.0 17294.9
26.2 20181223_0210 193.73 17471.0 17337.6
26.3 20181223_0220 191.98 18198.0 17189.8
26.5 20181223_0230 195.30 16807.3 16896.9
26.8 20181223_0250 196.92 15982.3 16770.6
27.0 20181223_0300 196.71 16130.6 16585.5
27.2 20181223_0310 196.50 16258.2 16349.9
27.3 20181223_0320 195.96 16546.3 16357.4
27.5 20181223_0330 196.71 16175.6 16438.6
27.7 20181223_0340 195.96 16548.6 16476.9
27.8 20181223_0350 195.19 16859.8 16456.0
28.0 20181223_0400 195.96 16550.7 16310.5
28.2 20181223_0410 196.28 16398.7 16306.8
28.3 20181223_0420 196.92 16112.5 16217.9
28.5 20181223_0430 198.28 15527.5 16152.9
28.7 20181223_0440 196.82 16149.5 16001.9
28.8 20181223_0450 197.35 15926.7 16075.7
29.0 20181223_0500 196.18 16404.4 16068.1
29.2 20181223_0510 198.39 15494.2 16019.9
29.3 20181223_0520 194.75 16915.2 15917.1
29.5 20181223_0530 196.82 16059.2 15797.9
29.7 20181223_0540 199.30 15190.0 15659.4
29.8 20181223_0550 198.49 15430.0 16039.4
30.0 20181223_0600 199.70 15092.7 15772.5
30.2 20181223_0610 198.49 15434.9 15660.7
30.3 20181223_0620 191.74 18153.8 15823.8
30.5 20181223_0630 200.00 15047.0 16102.7
30.7 20181223_0640 199.10 15276.6 16133.2
30.8 20181223_0650 195.63 16331.6 16169.6
31.0 20181223_0700 193.15 17382.1 15837.8
31.2 20181223_0710 199.20 15306.1 15881.3
31.3 20181223_0720 197.97 15689.7 16197.5
31.5 20181223_0730 197.56 15831.2 16085.4
31.7 20181223_0740 199.40 15351.6 15999.6
31.8 20181223_0750 192.80 17490.2 16186.0
32.0 20181223_0800 198.90 15546.9 16168.4
32.2 20181223_0810 194.52 16781.8 16102.2
32.3 20181223_0820 194.97 16610.8 16290.9
32.5 20181223_0830 199.10 15566.7 16078.0
32.7 20181223_0840 200.00 15367.2 16070.6
32.8 20181223_0850 194.86 16672.6 16024.9
33.0 20181223_0900 197.56 15999.9 15967.6
33.2 20181223_0910 199.70 15495.4 15930.4
33.3 20181223_0920 195.63 16462.0 15929.4
33.5 20181223_0930 196.71 16209.4 15778.8
33.7 20181223_0940 200.59 15306.4 15691.5
33.8 20181223_0950 200.39 15360.1 15685.3
34.0 20181223_1000 199.30 15618.4 15519.9
34.2 20181223_1010 200.39 15389.1 15413.9
34.3 20181223_1020 200.20 15451.7 15397.7
34.5 20181223_1030 200.98 15303.9 15305.7
34.7 20181223_1040 200.30 15468.0 15230.0
34.8 20181223_1050 201.46 15192.8 15223.7
35.0 20181223_1100 202.50 14716.0 15210.9
35.2 20181223_1110 201.84 15088.6 15213.8
35.3 20181223_1120 201.27 15345.1 15190.8
35.5 20181223_1130 201.27 15361.8 15209.5
35.7 20181223_1140 201.56 15324.7 15359.0
35.8 20181223_1150 201.75 15307.0 15390.9
36.0 20181223_1200 201.75 15323.6 15390.2
36.2 20181223_1210 199.30 15762.4 15388.6
36.3 20181223_1220 201.94 15312.1 15404.9
36.5 20181223_1230 201.84 15339.9 15455.0
36.7 20181223_1240 201.84 15350.2 15624.1
36.8 20181223_1250 201.37 15438.9 15627.6
37.0 20181223_1300 200.10 15658.0 15741.4
37.2 20181223_1310 194.97 16507.4 15885.9
37.3 20181223_1320 199.40 15786.7 15939.6
37.5 20181223_1330 197.45 16108.5 15957.1
37.7 20181223_1340 195.96 16351.6 15977.4
37.8 20181223_1350 199.90 15725.9 15812.0
38.0 20181223_1400 200.98 15561.8 15862.6
38.2 20181223_1410 199.50 15799.8 15761.2
38.3 20181223_1420 202.41 15349.6 15626.0
38.5 20181223_1430 197.35 16140.7 15597.3
38.8 20181223_1450 202.22 15399.0 15578.2
39.0 20181223_1500 202.22 15405.4 15577.4
39.2 20181223_1510 201.46 15524.7 15695.2
39.3 20181223_1520 202.13 15428.2 15639.9
39.5 20181223_1530 199.70 15794.1 15652.6
39.7 20181223_1540 197.14 16174.1 15717.2
39.8 20181223_1550 200.00 15753.9 15692.8
40.0 20181223_1600 201.84 15488.0 15719.5
40.2 20181223_1610 199.30 15857.1 15680.4
40.3 20181223_1620 202.79 15354.3 15646.8
40.5 20181223_1630 200.98 15615.1 15673.1
40.7 20181223_1640 201.65 15520.6 15652.4
40.8 20181223_1650 198.69 15939.0 15711.7
41.0 20181223_1700 198.69 15937.5 15602.9
41.2 20181223_1710 202.88 15343.6 15660.8
41.3 20181223_1720 196.18 16272.2 15797.6
41.5 20181223_1730 203.71 14592.6 15713.1
41.7 20181223_1740 197.87 16020.2 15709.7
41.8 20181223_1750 194.52 16477.9 15774.7
42.0 20181223_1800 202.60 15347.7 15708.5
42.2 20181223_1810 198.49 15913.8 15830.5
42.3 20181223_1820 199.30 15798.5 15782.0
42.5 20181223_1830 199.20 15808.5 15694.6
42.7 20181223_1840 201.84 15447.3 15746.9
42.8 20181223_1850 200.10 15680.1 15762.5
43.0 20181223_1900 198.69 15866.0 15805.9
43.2 20181223_1910 199.80 15714.2 15881.9
43.3 20181223_1920 197.45 16023.0 15944.6
43.5 20181223_1930 196.82 16101.8 15977.4
43.7 20181223_1940 194.97 16340.6 15802.2
43.8 20181223_1950 198.39 15886.4 15648.3
44.0 20181223_2000 198.18 15910.0 15502.2
44.2 20181223_2010 203.71 14639.4 15372.9
44.3 20181223_2020 203.71 14637.1 15299.6
44.5 20181223_2030 203.25 14999.9 15219.5
44.7 20181223_2040 202.97 15196.8 15259.0
44.8 20181223_2050 198.59 15827.3 15424.7
45.0 20181223_2100 202.41 15325.8 15638.6
45.2 20181223_2110 195.74 16186.7 15755.1
45.3 20181223_2120 198.69 15799.1 15875.9
45.5 20181223_2130 196.07 16134.6 15906.7
45.7 20181223_2140 198.49 15815.8 16028.5
45.8 20181223_2150 196.71 16042.3 16344.5
46.0 20181223_2200 189.77 16042.3 16446.4
46.2 20181223_2210 195.63 16178.6 16494.0
46.3 20181223_2220 190.64 18398.5 16587.1
46.5 20181223_2230 193.04 16513.0 16631.3
46.7 20181223_2240 193.39 16467.6 16588.2
46.8 20181223_2250 187.70 16467.6 16522.3
47.0 20181223_2300 194.30 16351.2 16239.7
47.2 20181223_2310 199.10 15741.1 16163.3
47.3 20181223_2320 199.30 15717.0 16093.4
47.5 20181223_2330 193.73 16420.3 16098.4
47.7 20181223_2340 197.24 15978.3 16037.7
47.8 20181223_2350 188.75 15978.3 16036.7
48.0 20181224_0000 193.04 16503.1 16094.6
48.2 20181224_0010 197.66 15926.0 16036.8
48.3 20181224_0020 199.20 15734.3 16053.3
48.5 20181224_0030 196.07 16121.8 15980.4
48.7 20181224_0040 196.92 16015.8 15892.1
48.8 20181224_0050 196.28 16093.8 15849.2
49.0 20181224_0100 201.37 15467.7 15797.0
49.2 20181224_0110 197.97 15885.4 15745.5
49.3 20181224_0120 200.10 15625.7 15761.6
49.5 20181224_0130 202.22 15369.1 15824.7
49.7 20181224_0140 199.00 15761.0 15928.4
49.8 20181224_0150 195.96 16128.5 15993.2
50.0 20181224_0200 192.57 16535.7 16061.1
50.2 20181224_0210 195.41 16193.5 16147.7
50.3 20181224_0220 194.19 16338.8 16180.1
50.5 20181224_0230 196.18 16101.0 16163.4
50.8 20181224_0250 197.24 15975.6 16075.8
51.0 20181224_0300 197.14 15987.7 16066.9
51.2 20181224_0310 196.92 16011.3 16095.4
51.3 20181224_0320 197.66 15922.5 16088.3
51.5 20181224_0330 195.85 16131.6 16040.9
51.7 20181224_0340 192.33 16538.4 16009.7
51.8 20181224_0350 196.50 16051.0 16009.1
52.0 20181224_0400 200.00 15644.0 16021.1
52.2 20181224_0410 198.90 15769.1 16003.3
52.3 20181224_0420 196.82 16006.8 16000.0
52.5 20181224_0430 188.88 16006.8 16071.6
52.7 20181224_0440 189.26 16006.8 16183.7
52.8 20181224_0450 192.33 16515.2 16222.7
53.0 20181224_0500 191.98 16552.3 16227.8
53.2 20181224_0510 193.04 16428.4 16291.0
53.3 20181224_0520 196.39 16042.6 16365.2
53.5 20181224_0530 189.77 16042.6 16272.4
53.7 20181224_0540 192.80 16448.9 16175.7
53.8 20181224_0550 192.10 16526.4 16061.6
54.0 20181224_0600 197.87 15865.8 16064.9
54.2 20181224_0610 197.77 15875.2 15959.8
54.3 20181224_0620 199.90 15630.1 15954.1
54.5 20181224_0630 196.07 16065.6 15898.2
54.7 20181224_0640 202.69 15306.9 15861.4
54.8 20181224_0650 193.04 16408.4 15938.9
55.0 20181224_0700 195.41 16135.5 15941.8
55.2 20181224_0710 200.00 15608.4 15858.0
55.3 20181224_0720 192.92 16417.2 15926.3
55.5 20181224_0730 199.60 15650.5 15822.2
55.7 20181224_0740 201.08 15479.0 15884.7
55.8 20181224_0750 198.39 15785.4 15870.2
56.0 20181224_0800 199.30 15679.3 15769.5
56.2 20181224_0810 191.50 16573.0 15864.6
56.3 20181224_0820 200.79 15507.4 15916.3
56.5 20181224_0830 199.00 15712.1 15929.2
56.7 20181224_0840 193.73 16316.0 16027.1
56.8 20181224_0850 197.87 15840.7 15898.3
57.0 20181224_0900 197.56 15875.8 16023.6
57.2 20181224_0910 193.27 16364.8 16012.2
57.3 20181224_0920 199.30 15671.2 15969.9
57.5 20181224_0930 193.04 16384.7 15923.2
57.7 20181224_0940 199.60 15632.0 15823.4
57.8 20181224_0950 196.18 16019.9 15791.5
58.0 20181224_1000 200.59 15514.4 15666.5
58.2 20181224_1010 202.97 15176.9 15442.9
58.3 20181224_1020 195.08 16141.4 15389.4
58.5 20181224_1030 204.70 14796.3 15302.5
58.7 20181224_1040 204.61 14819.7 15193.7
58.8 20181224_1050 202.60 15257.1 15297.0
59.0 20181224_1100 201.46 15411.8 15253.8
59.2 20181224_1110 204.97 14752.4 15388.9
59.3 20181224_1120 197.14 15900.5 15505.4
59.5 20181224_1130 197.66 15839.1 15594.6
59.7 20181224_1140 198.49 15741.9 15659.4
59.8 20181224_1150 199.40 15635.3 15823.0
60.0 20181224_1200 197.24 15881.5 15758.2
60.2 20181224_1210 197.35 15864.8 15701.3
60.3 20181224_1220 197.03 15897.9 15702.7
60.5 20181224_1230 200.88 15446.7 15750.6
60.7 20181224_1240 200.88 15441.3 15839.2
60.8 20181224_1250 198.18 15751.6 15879.2
61.0 20181224_1300 196.28 15970.1 15965.1
61.2 20181224_1310 191.74 16501.7 16075.8
61.3 20181224_1320 194.75 16145.3 16210.5
61.5 20181224_1330 191.74 16499.3 16257.9
61.7 20181224_1340 194.07 16221.6 16222.3
61.8 20181224_1350 192.69 16383.8 16235.4
62.0 20181224_1400 195.19 16083.9 16230.2
62.2 20181224_1410 198.18 15720.4 16484.0
62.3 20181224_1420 190.89 16593.3 16427.7
62.5 20181224_1430 194.86 16109.6 16366.9
62.8 20181224_1450 190.64 18275.7 16380.0
63.0 20181224_1500 197.03 15827.3 16406.0
63.2 20181224_1510 195.96 15958.1 16383.0
63.3 20181224_1520 194.19 16175.8 16334.2
63.5 20181224_1530 196.39 15902.1 15948.2
63.7 20181224_1540 192.10 16432.2 15909.9
63.8 20181224_1550 197.45 15767.9 15852.9
64.0 20181224_1600 199.00 15574.1 15823.9
64.2 20181224_1610 199.10 15559.2 15847.4
64.3 20181224_1620 188.36 15559.2 15712.4
64.5 20181224_1630 195.74 15972.7 15627.7
64.7 20181224_1640 194.97 16066.8 15525.5
64.8 20181224_1650 199.60 15487.1 15577.4
65.0 20181224_1700 201.56 15175.0 15631.0
65.2 20181224_1710 202.79 14858.6 15564.1
65.3 20181224_1720 196.07 15922.5 15413.6
65.5 20181224_1730 195.96 15934.6 15346.0
65.7 20181224_1740 199.40 15503.9 15449.6
65.8 20181224_1750 202.22 15013.8 15586.8
66.0 20181224_1800 188.62 15013.8 15573.6
66.2 20181224_1810 196.18 15900.3 15573.7
66.3 20181224_1820 196.82 15818.5 15685.2
66.5 20181224_1830 196.71 15830.1 15866.7
66.7 20181224_1840 195.85 15935.5 16021.5
66.8 20181224_1850 193.04 16284.5 15995.3
67.0 20181224_1900 190.02 16284.5 16063.4
67.2 20181224_1910 194.52 16097.0 16107.1
67.3 20181224_1920 197.56 15716.9 16254.9
67.5 20181224_1930 192.92 16295.3 16517.0
67.7 20181224_1940 194.19 16136.2 16779.1
67.8 20181224_1950 190.64 16970.0 17067.9
68.0 20181224_2000 190.15 18119.0 17177.5
68.2 20181224_2010 184.08 18119.0 17208.8
68.3 20181224_2020 186.21 18119.0 17527.9
68.5 20181224_2030 191.38 16483.7 17727.9
68.7 20181224_2040 191.13 16514.3 17503.0
68.8 20181224_2050 190.02 18370.1 17278.1
69.0 20181224_2100 187.03 18370.1 17021.6
69.2 20181224_2110 190.89 16544.7 16958.1
69.3 20181224_2120 189.64 16544.7 16866.9
69.5 20181224_2130 192.69 16323.3 16510.5
69.7 20181224_2140 194.97 16039.5 16214.2
69.8 20181224_2150 196.28 15875.7 16186.9
70.0 20181224_2200 186.49 15875.7 16063.4
70.2 20181224_2210 192.92 16295.8 16001.8
70.3 20181224_2220 192.45 16353.8 16048.4
70.5 20181224_2230 197.77 15679.7 16111.6
70.7 20181224_2240 196.07 15892.3 16113.0
70.8 20181224_2250 192.33 16365.6 16082.4
71.0 20181224_2300 192.69 16318.6 16028.9
71.2 20181224_2310 196.07 15885.0 16071.8
71.3 20181224_2320 194.52 16081.9 16161.3
71.5 20181224_2330 195.30 15979.5 16169.6
71.7 20181224_2340 186.76 15979.5 16089.9
71.8 20181224_2350 191.13 16519.1 16156.0
72.0 20181225_0000 191.86 16423.7 16140.5
72.2 20181225_0010 196.92 15760.3 16191.1
72.3 20181225_0020 192.45 16348.2 16184.0
72.5 20181225_0030 195.30 15973.0 16099.7
72.7 20181225_0040 192.57 16334.2 16029.0
72.8 20181225_0050 195.63 15929.2 16114.4
73.0 20181225_0100 186.76 15929.2 16115.8
73.2 20181225_0110 190.02 15929.2 16132.4
73.3 20181225_0120 192.45 16358.0 16032.1
73.5 20181225_0130 190.64 16358.0 15972.5
73.7 20181225_0140 194.52 16088.7 15913.5
73.8 20181225_0150 197.97 15632.4 15915.2
74.0 20181225_0200 198.90 15511.5 15821.7
74.2 20181225_0210 198.90 15516.4 15728.3
74.3 20181225_0220 195.74 15941.0 15673.3
74.5 20181225_0230 197.56 15703.9 15762.4
74.8 20181225_0250 186.62 15703.9 15858.4
75.0 20181225_0300 189.01 15703.9 15931.0
75.2 20181225_0310 193.50 16256.2 15943.0
75.3 20181225_0320 194.07 16183.5 16044.8
75.5 20181225_0330 195.30 16024.9 16146.6
75.7 20181225_0340 189.77 16024.9 16248.4
75.8 20181225_0350 192.33 16416.5 16271.4
76.0 20181225_0400 190.77 16416.5 16304.7
76.2 20181225_0410 188.62 16416.5 16360.6
76.3 20181225_0420 190.27 16416.5 16416.5
76.5 20181225_0430 190.89 16416.5 16416.5
76.7 20181225_0440 189.52 16416.5 16416.5
76.8 20181225_0450 187.17 16416.5 16438.3
77.0 20181225_0500 190.64 16416.5 16423.5
77.2 20181225_0510 190.77 16416.5 16376.3
77.3 20181225_0520 191.01 16568.9 16377.6
77.5 20181225_0530 193.04 16313.2 16379.0
77.7 20181225_0540 194.86 16085.8 16378.0
77.8 20181225_0550 192.10 16426.1 16375.1
78.0 20181225_0600 189.90 16426.1 16350.4
78.2 20181225_0610 192.22 16409.4 16372.6
78.3 20181225_0620 192.33 16396.1 16431.4
78.5 20181225_0630 187.30 16396.1 16441.6
78.7 20181225_0640 191.74 16468.4 16451.8
78.8 20181225_0650 191.50 16497.6 16464.4
79.0 20181225_0700 189.90 16497.6 16478.9
79.2 20181225_0710 190.15 16497.6 16488.6
79.3 20181225_0720 190.15 16497.6 16467.6
79.5 20181225_0730 187.17 16497.6 16440.2
79.7 20181225_0740 191.74 16463.7 16377.7
79.8 20181225_0750 192.92 16321.2 16303.6
80.0 20181225_0800 193.04 16306.1 16240.4
80.2 20181225_0810 195.08 16060.0 16154.8
80.3 20181225_0820 195.74 15979.2 16041.9
80.5 20181225_0830 195.08 16055.2 15947.3
80.7 20181225_0840 196.39 15898.1 15824.5
80.8 20181225_0850 198.28 15673.6 15886.2
81.0 20181225_0900 198.39 15659.4 15857.5
81.2 20181225_0910 200.20 15446.3 15893.5
81.3 20181225_0920 191.26 16491.8 15895.5
81.5 20181225_0930 197.35 15778.1 15929.5
81.7 20181225_0940 192.80 16307.3 16029.7
81.8 20181225_0950 196.18 15912.0 16089.1
82.0 20181225_1000 186.35 15912.0 16053.4
82.2 20181225_1010 192.33 16360.7 16026.4
82.3 20181225_1020 196.60 15862.2 15934.2
82.5 20181225_1030 193.39 16241.8 15880.8
82.7 20181225_1040 198.90 15589.1 15931.7
82.8 20181225_1050 198.28 15661.8 15851.8
83.0 20181225_1100 199.30 15538.0 15843.1
83.2 20181225_1110 193.27 16268.5 15824.8
83.3 20181225_1120 197.14 15801.3 15920.6
83.5 20181225_1130 189.39 15801.3 16014.9
83.7 20181225_1140 194.64 16113.7 16102.8
83.8 20181225_1150 193.50 16259.3 16062.9
84.0 20181225_1200 193.04 16321.8 16061.2
84.2 20181225_1210 194.41 16153.6 16001.4
84.3 20181225_1220 195.74 15989.6 15940.7
84.5 20181225_1230 197.35 15789.4 15946.6
84.7 20181225_1240 200.59 15382.2 15947.6
84.8 20181225_1250 198.18 15689.3 15941.3
85.0 20181225_1300 193.39 16300.3 15880.5
85.2 20181225_1310 193.15 16329.1 15864.8
85.3 20181225_1320 194.86 16109.1 15899.2
85.5 20181225_1330 199.10 15564.5 15879.9
85.7 20181225_1340 198.18 15679.0 15807.8
85.8 20181225_1350 198.59 15623.1 15781.4
86.0 20181225_1400 199.10 15554.2 15778.9
86.2 20181225_1410 197.14 15795.9 15854.2
86.3 20181225_1420 194.41 16144.0 15929.7
86.5 20181225_1430 194.75 16091.6 15943.2
86.8 20181225_1450 190.64 16091.6 16047.8
87.0 20181225_1500 193.73 16207.8 16154.0
87.2 20181225_1510 197.24 15717.3 16174.3
87.3 20181225_1520 193.15 16286.5 16236.6
87.5 20181225_1530 191.38 16539.5 16215.9
87.7 20181225_1540 193.15 16285.5 16254.3
87.8 20181225_1550 191.50 16528.2 16311.8
88.0 20181225_1600 195.41 15946.6 16287.9
88.2 20181225_1610 191.86 16476.3 16228.0
88.3 20181225_1620 194.19 16119.7 16262.6
88.5 20181225_1630 188.49 16119.7 16262.6
88.7 20181225_1640 184.37 16119.7 16320.3
88.8 20181225_1650 191.50 16528.1 16272.2
89.0 20181225_1700 191.01 16528.1 16275.0
89.2 20181225_1710 192.57 16350.6 16299.6
89.3 20181225_1720 193.84 16139.3 16315.0
89.5 20181225_1730 187.83 16139.3 16268.0
89.7 20181225_1740 192.80 16292.1 16187.5
89.8 20181225_1750 193.15 16227.2 16041.5
90.0 20181225_1800 193.27 16199.5 16078.1
90.2 20181225_1810 194.64 15964.7 16033.5
90.3 20181225_1820 198.39 15328.4 15967.1
90.5 20181225_1830 191.98 16395.7 15909.9
90.7 20181225_1840 195.30 15827.0 15856.7
90.8 20181225_1850 190.89 15827.0 15837.0
91.0 20181225_1900 189.52 15827.0 15947.1
91.2 20181225_1910 190.77 15827.0 15959.9
91.3 20181225_1920 189.77 15827.0 15974.1
91.5 20181225_1930 193.50 16098.9 15988.3
91.7 20181225_1940 191.26 16485.1 16059.6
91.8 20181225_1950 194.41 15926.4 16131.0
92.0 20181225_2000 190.89 15926.4 16202.4
92.2 20181225_2010 192.10 16326.6 16234.9
92.3 20181225_2020 190.52 16326.6 16212.2
92.5 20181225_2030 186.35 16326.6 16269.4
92.7 20181225_2040 189.77 16326.6 16326.6
92.8 20181225_2050 188.49 16326.6 16301.2
93.0 20181225_2100 183.93 16326.6 16329.3
93.2 20181225_2110 189.90 16326.6 16307.0
93.3 20181225_2120 192.92 16148.9 16306.4
93.5 20181225_2130 190.89 16523.6 16287.6
93.7 20181225_2140 192.69 16170.3 16268.8
93.8 20181225_2150 191.86 16322.0 16250.0
94.0 20181225_2200 192.45 16195.0 16256.6
94.2 20181225_2210 186.62 16195.0 16209.6
94.3 20181225_2220 187.70 16195.0 16213.2
94.5 20181225_2230 185.79 16195.0 16195.0
94.7 20181225_2240 187.97 16195.0 16195.0
94.8 20181225_2250 189.90 16195.0 16195.0
95.0 20181225_2300 184.52 16195.0 16195.0
95.2 20181225_2310 187.97 16195.0 16195.0
95.3 20181225_2320 190.40 16195.0 16195.0
95.5 20181225_2330 187.83 16195.0 16241.1
95.7 20181225_2340 192.10 16195.0 16287.2
95.8 20181225_2350 187.03 16195.0 16333.3
96.0 20181226_0000 192.57 16517.7 16379.4
96.2 20181226_0010 190.77 16517.7 16425.5
96.3 20181226_0020 189.77 16517.7 16471.6
96.5 20181226_0030 188.88 16517.7 16517.7
96.7 20181226_0040 185.51 16517.7 16517.7
96.8 20181226_0050 188.62 16517.7 16517.7
97.0 20181226_0100 190.77 16517.7 16517.7
97.2 20181226_0110 188.23 16517.7 16453.6
97.3 20181226_0120 190.89 16517.7 16399.8
97.5 20181226_0130 189.52 16517.7 16345.9
97.7 20181226_0140 195.85 16069.2 16306.8
97.8 20181226_0150 195.52 16140.8 16267.7
98.0 20181226_0200 191.38 16140.8 16228.6
98.2 20181226_0210 195.08 16244.0 16189.5
98.3 20181226_0220 188.10 16244.0 16214.5
98.5 20181226_0230 192.22 16244.0 16229.2
98.8 20181226_0250 190.77 16244.0 16248.2
99.0 20181226_0300 188.10 16244.0 16252.4
99.2 20181226_0310 191.13 16244.0 16256.6
99.3 20181226_0320 195.30 16273.4 16260.8
99.5 20181226_0330 191.38 16273.4 16265.0
99.7 20181226_0340 187.30 16273.4 16269.2
99.8 20181226_0350 190.77 16273.4 16440.8
100.0 20181226_0400 191.86 16273.4 16483.5
100.2 20181226_0410 185.79 16273.4 16642.7
100.3 20181226_0420 193.15 17444.9 16801.9
100.5 20181226_0430 193.62 16572.2 16818.1
100.7 20181226_0440 193.04 17388.1 16831.4
100.8 20181226_0450 190.77 17388.1 16814.6
101.0 20181226_0500 194.75 16386.3 16604.3
101.2 20181226_0510 194.86 16366.5 16695.0
101.3 20181226_0520 196.18 16156.1 16849.8
101.5 20181226_0530 197.35 15972.8 16678.3
101.7 20181226_0540 192.69 17207.0 16650.0
101.8 20181226_0550 191.01 18471.5 16636.3
102.0 20181226_0600 195.96 16188.1 16960.8
102.2 20181226_0610 188.62 16188.1 17038.6
102.3 20181226_0620 195.30 16270.8 16991.9
102.5 20181226_0630 190.15 18427.7 16656.8
102.7 20181226_0640 193.50 16517.2 16871.3
102.8 20181226_0650 192.45 16879.8 17025.3
103.0 20181226_0700 196.07 16125.9 17167.6
103.2 20181226_0710 190.77 17689.6 17175.5
103.3 20181226_0720 191.50 17266.5 17179.2
103.5 20181226_0730 185.37 17266.5 17215.5
103.7 20181226_0740 189.14 18483.3 17209.5
103.8 20181226_0750 192.80 16543.3 16974.1
104.0 20181226_0800 191.50 17133.3 16781.9
104.2 20181226_0810 195.85 16084.2 16550.8
104.3 20181226_0820 196.07 16041.6 16099.7
104.5 20181226_0830 196.82 15921.0 15900.4
104.7 20181226_0840 198.59 15649.1 15756.2
104.8 20181226_0850 200.69 15325.3 15652.0
105.0 20181226_0900 201.27 15148.6 15502.3
105.2 20181226_0910 195.19 16124.0 15508.3
105.3 20181226_0920 200.30 15354.4 15550.3
105.5 20181226_0930 201.65 14993.5 15631.0
105.7 20181226_0940 196.18 15963.1 15746.1
105.8 20181226_0950 196.28 15943.4 15623.9
106.0 20181226_1000 196.60 15890.2 15714.4
106.2 20181226_1010 196.18 15954.3 15910.1
106.3 20181226_1020 200.59 15268.2 15874.4
106.5 20181226_1030 195.96 15988.3 15850.6
106.7 20181226_1040 193.50 16363.4 15777.3
106.8 20181226_1050 197.77 15712.9 15585.2
107.0 20181226_1100 197.35 15777.1 15730.0
107.2 20181226_1110 200.00 15377.0 15650.9
107.3 20181226_1120 202.88 14609.8 15613.2
107.5 20181226_1130 194.07 16281.8 15687.8
107.7 20181226_1140 199.70 15434.1 15983.4
107.8 20181226_1150 195.30 16099.8 16336.1
108.0 20181226_1200 194.41 16235.3 16525.8
108.2 20181226_1210 190.52 17846.1 16459.6
108.3 20181226_1220 188.49 17846.1 16489.3
108.5 20181226_1230 196.50 15937.8 16393.5
108.7 20181226_1240 197.35 15818.0 16184.3
108.8 20181226_1250 198.59 15642.4 15832.7
109.0 20181226_1300 200.10 15429.1 15393.8
109.2 20181226_1310 202.69 14770.6 15377.7
109.3 20181226_1320 200.39 15384.6 15276.8
109.5 20181226_1330 202.69 14774.2 15161.5
109.7 20181226_1340 197.35 15824.9 15138.2
109.8 20181226_1350 201.56 15111.6 15345.4
110.0 20181226_1400 202.50 14835.2 15389.4
110.2 20181226_1410 200.98 15266.2 15551.6
110.3 20181226_1420 194.52 16221.0 15752.2
110.5 20181226_1430 198.08 15692.9 15844.5
110.8 20181226_1450 196.50 15909.5 15977.7
111.0 20181226_1500 191.13 17228.7 15997.2
111.2 20181226_1510 197.45 15757.7 15947.0
111.3 20181226_1520 197.35 15768.1 16212.0
111.5 20181226_1530 199.80 15402.4 16251.3
111.7 20181226_1540 196.60 15870.0 16068.4
111.8 20181226_1550 191.01 17547.7 16054.1
112.0 20181226_1600 194.41 16184.5 15964.7
112.2 20181226_1610 195.96 15948.7 15899.0
112.3 20181226_1620 197.87 15657.2 15722.6
112.5 20181226_1630 200.88 15142.2 15436.4
112.7 20181226_1640 201.65 14942.5 15399.5
112.8 20181226_1650 202.88 14635.4 15438.9
113.0 20181226_1700 198.39 15544.1 15453.6
113.2 20181226_1710 195.74 15926.2 15545.9
113.3 20181226_1720 193.73 16224.6 15568.7
113.5 20181226_1730 196.50 15760.4 15558.1
113.7 20181226_1740 196.18 15788.1 15507.4
113.8 20181226_1750 199.90 15102.1 15365.0
114.0 20181226_1800 202.50 14561.5 15328.3
114.2 20181226_1810 199.20 15188.7 15415.9
114.3 20181226_1820 200.49 14929.8 15369.9
114.5 20181226_1830 194.75 15967.3 15568.9
114.7 20181226_1840 192.45 16373.6 15752.4
114.8 20181226_1850 197.45 15466.6 15794.7
115.0 20181226_1900 191.74 16494.9 15854.3
115.2 20181226_1910 195.41 15845.6 15762.0
115.3 20181226_1920 197.56 15485.1 15627.3
115.5 20181226_1930 198.49 15347.3 15695.6
115.7 20181226_1940 198.79 15320.9 15617.0
115.8 20181226_1950 198.28 15431.0 15631.1
116.0 20181226_2000 195.30 15944.4 15696.7
116.2 20181226_2010 191.13 15944.4 15840.1
116.3 20181226_2020 184.52 15944.4 15987.3
116.5 20181226_2030 189.14 15944.4 16118.7
116.7 20181226_2040 193.04 16351.2 16154.1
116.8 20181226_2050 190.15 16351.2 16179.8
117.0 20181226_2100 190.77 16351.2 16123.0
117.2 20181226_2110 194.19 16192.2 16003.9
117.3 20181226_2120 194.64 16123.9 15808.6
117.5 20181226_2130 198.39 15547.2 15835.4
117.7 20181226_2140 200.69 15110.3 15715.6
117.8 20181226_2150 201.08 14984.2 15676.7
118.0 20181226_2200 191.98 16538.6 15732.9
118.2 20181226_2210 198.59 15513.0 15871.5
118.3 20181226_2220 195.96 15919.8 16072.5
118.5 20181226_2230 192.10 16517.2 16291.5
118.7 20181226_2240 189.39 16517.2 16279.9
118.8 20181226_2250 190.40 16517.2 16414.9
119.0 20181226_2300 190.89 16517.2 16467.6
119.2 20181226_2310 192.45 16457.8 16435.0
119.3 20181226_2320 189.64 16457.8 16402.5
119.5 20181226_2330 193.50 16289.1 16384.4
119.7 20181226_2340 189.39 16289.1 16337.4
119.8 20181226_2350 187.57 16289.1 16283.3
120.0 20181227_0000 192.80 16390.5 16229.2
120.2 20181227_0010 194.07 16188.8 16198.4
120.3 20181227_0020 194.75 16079.0 16162.2
120.5 20181227_0030 190.64 16079.0 16126.1
120.7 20181227_0040 194.75 16073.7 16033.0
120.8 20181227_0050 194.97 16035.7 15968.7
121.0 20181227_0100 190.52 16035.7 15920.2
121.2 20181227_0110 196.82 15739.0 15871.6
121.3 20181227_0120 191.01 15739.0 15823.8
121.5 20181227_0130 190.02 15739.0 15781.4
121.7 20181227_0140 191.62 15739.0 15833.1
121.8 20181227_0150 189.77 15739.0 15873.3
122.0 20181227_0200 190.64 15739.0 15872.5
122.2 20181227_0210 192.80 16397.4 15793.4
122.3 20181227_0220 195.19 16020.9 15664.7
122.5 20181227_0230 197.03 15733.1 15561.8
122.8 20181227_0250 200.30 15185.0 15586.1
123.0 20181227_0300 201.65 14838.2 15445.1
123.2 20181227_0310 200.98 15019.3 15371.7
123.3 20181227_0320 195.96 15908.8 15348.8
123.5 20181227_0330 199.20 15410.5 15304.9
123.7 20181227_0340 198.59 15507.3 15417.6
123.8 20181227_0350 198.18 15572.8 15482.9
124.0 20181227_0400 201.65 14877.7 15321.2
124.2 20181227_0410 197.87 15627.1 15134.8
124.3 20181227_0420 198.90 15475.8 14883.3
124.5 20181227_0430 202.22 14777.5 14577.2
124.7 20181227_0440 205.41 14105.5 14370.6
124.8 20181227_0450 208.32 13746.6 14133.2
125.0 20181227_0500 210.84 13429.9 13890.0
125.2 20181227_0510 210.84 13432.0 13933.2
125.3 20181227_0520 206.72 13965.2 14040.9
125.5 20181227_0530 208.24 13773.0 14071.6
125.7 20181227_0540 201.17 15080.1 14131.8
125.8 20181227_0550 202.13 14859.6 14219.0
126.0 20181227_0600 206.89 13961.3 14310.0
126.2 20181227_0610 207.74 13851.6 14533.4
126.3 20181227_0620 206.29 14042.3 14470.6
126.5 20181227_0630 203.25 14602.3 14421.6
126.7 20181227_0640 199.80 15336.9 14674.0
126.8 20181227_0650 203.06 14640.5 14867.4
127.0 20181227_0700 203.62 14516.7 15045.5
127.2 20181227_0710 197.03 15727.7 15168.1
127.3 20181227_0720 200.30 15205.2 15107.0
127.5 20181227_0730 199.80 15289.2 15061.7
127.7 20181227_0740 198.59 15460.6 14934.0
127.8 20181227_0750 201.56 14909.2 14581.1
128.0 20181227_0800 204.52 14323.5 14238.5
128.2 20181227_0810 209.72 13622.5 13788.2
128.3 20181227_0820 212.63 13257.7 13247.8
128.5 20181227_0830 216.39 12806.6 13028.4
128.7 20181227_0840 222.14 12137.1 12905.4
128.8 20181227_0850 226.24 11677.8 12828.2
129.0 20181227_0900 211.86 13373.7 12817.6
129.2 20181227_0910 211.23 13462.3 12994.5
129.3 20181227_0920 214.43 13082.5 13165.4
129.5 20181227_0930 213.69 13183.4 13577.8
129.7 20181227_0940 206.63 14045.1 13660.2
129.8 20181227_0950 212.63 13332.8 13811.8
130.0 20181227_1000 203.16 14564.7 13975.5
130.2 20181227_1010 207.49 13950.4 14039.9
130.3 20181227_1020 203.43 14523.4 13885.2
130.5 20181227_1030 205.15 14228.7 13767.7
130.7 20181227_1040 210.12 13634.0 13419.6
130.8 20181227_1050 215.74 12962.4 13129.1
131.0 20181227_1100 219.50 12510.3 12864.7
131.2 20181227_1110 222.78 12128.3 12573.7
131.3 20181227_1120 224.60 11916.8 12442.5
131.5 20181227_1130 218.07 12672.1 12593.3
131.7 20181227_1140 222.14 12192.1 12740.5
131.8 20181227_1150 217.66 12715.2 13136.7
132.0 20181227_1200 206.81 14018.3 13536.3
132.2 20181227_1210 210.76 13540.5 13795.4
132.3 20181227_1220 201.27 14901.8 14176.4
132.5 20181227_1230 202.32 14714.4 14465.7
132.7 20181227_1240 203.62 14485.2 14601.1
132.8 20181227_1250 201.46 14859.2 14827.7
133.0 20181227_1300 202.13 14740.4 14849.3
133.2 20181227_1310 200.79 14966.2 14984.4
133.3 20181227_1320 199.80 15126.9 15151.2
133.5 20181227_1330 200.20 15052.7 15162.6
133.7 20181227_1340 196.71 15660.0 15084.6
133.8 20181227_1350 196.71 15652.8 14895.5
134.0 20181227_1400 200.79 14938.9 14799.5
134.2 20181227_1410 205.50 14194.9 14712.0
134.3 20181227_1420 209.88 13642.5 14604.0
134.8 20181227_1450 203.80 14454.9 14437.6
135.0 20181227_1500 203.89 14440.1 14509.6
135.2 20181227_1510 200.88 14903.8 14667.1
135.3 20181227_1520 203.53 14488.3 15079.1
135.5 20181227_1530 197.66 15442.6 15296.1
135.7 20181227_1540 198.39 15297.6 15541.6
135.8 20181227_1550 192.33 16526.8 15673.5
136.0 20181227_1600 195.08 15973.7 15956.2
136.2 20181227_1610 194.19 16158.3 16044.0
136.3 20181227_1620 195.85 15827.6 16128.1
136.5 20181227_1630 192.69 16466.7 16062.2
136.7 20181227_1640 194.75 16057.4 15987.0
136.8 20181227_1650 195.63 15886.3 15791.1
137.0 20181227_1700 194.75 16065.5 15535.9
137.2 20181227_1710 197.87 15447.5 15232.7
137.3 20181227_1720 201.56 14786.7 14916.6
137.5 20181227_1730 206.20 14040.9 14588.4
137.7 20181227_1740 204.07 14344.3 14191.1
137.8 20181227_1750 207.74 13844.9 14009.5
138.0 20181227_1800 209.80 13588.6 13927.4
138.2 20181227_1810 212.24 13284.5 13951.1
138.3 20181227_1820 204.97 14176.2 14021.5
138.5 20181227_1830 204.70 14212.0 14028.4
138.7 20181227_1840 204.70 14207.4 14285.4
138.8 20181227_1850 201.17 14836.6 14595.8
139.0 20181227_1900 207.15 13893.3 14727.2
139.2 20181227_1910 198.08 15387.7 14866.7
139.3 20181227_1920 197.66 15457.5 15036.3
139.5 20181227_1930 199.50 15095.8 15120.1
139.7 20181227_1940 198.90 15188.8 15397.8
139.8 20181227_1950 197.77 15394.1 15453.6
140.0 20181227_2000 197.56 15423.4 15446.8
140.2 20181227_2010 195.52 15837.4 15491.6
140.3 20181227_2020 195.74 15778.4 15523.1
140.5 20181227_2030 197.35 15409.4 15630.2
140.7 20181227_2040 187.43 15409.4 15733.1
140.8 20181227_2050 191.74 15409.4 15734.3
141.0 20181227_2100 193.96 16143.8 15574.2
141.2 20181227_2110 190.77 16143.8 15325.3
141.3 20181227_2120 195.30 15845.8 14997.9
141.5 20181227_2130 201.46 14657.7 14629.3
141.7 20181227_2140 208.57 13666.9 14317.1
141.8 20181227_2150 213.16 13117.5 13991.7
142.0 20181227_2200 215.81 12829.7 13610.3
142.2 20181227_2210 206.20 13958.4 13374.7
142.3 20181227_2220 206.98 13865.8 13265.1
142.5 20181227_2230 212.70 13176.3 13382.8
142.7 20181227_2240 214.21 13008.0 13492.9
142.8 20181227_2250 215.16 12899.8 13367.3
143.0 20181227_2300 206.46 13942.0 13230.5
143.2 20181227_2310 209.31 13600.2 13305.5
143.3 20181227_2320 213.69 13079.2 13397.8
143.5 20181227_2330 215.16 12908.3 13503.4
143.7 20181227_2340 208.57 13700.9 13516.5
143.8 20181227_2350 208.99 13654.2 13592.1
144.0 20181228_0000 209.15 13638.9 13614.2
144.2 20181228_0010 205.85 14034.1 13796.6
144.3 20181228_0020 205.06 14129.3 13805.1
144.5 20181228_0030 212.55 13233.9 13916.7
144.7 20181228_0040 204.61 14184.9 13979.8
144.8 20181228_0050 208.16 13760.5 13980.7
145.0 20181228_0100 203.06 14435.0 13903.2
145.2 20181228_0110 205.50 14080.9 13932.0
145.3 20181228_0120 205.85 14040.0 13834.7
145.5 20181228_0130 209.64 13587.4 13847.2
145.7 20181228_0140 210.92 13435.4 13670.7
145.8 20181228_0150 210.36 13503.6 13521.0
146.0 20181228_0200 207.49 13848.0 13429.8
146.2 20181228_0210 212.93 13199.5 13450.2
146.3 20181228_0220 214.36 13033.1 13436.0
146.5 20181228_0230 211.23 13401.5 13302.0
146.8 20181228_0250 208.49 13730.3 13179.8
147.0 20181228_0300 211.78 13336.3 13129.9
147.2 20181228_0310 218.42 12564.9 13148.7
147.3 20181228_0320 214.72 12993.2 13052.2
147.5 20181228_0330 215.96 12849.6 12845.9
147.7 20181228_0340 213.23 13164.9 12689.0
147.8 20181228_0350 217.03 12725.9 12731.4
148.0 20181228_0400 220.90 12286.7 12788.1
148.2 20181228_0410 221.36 12238.1 12860.3
148.3 20181228_0420 215.89 12861.3 12830.8
148.5 20181228_0430 211.31 13390.5 12827.0
148.7 20181228_0440 211.62 13354.9 13155.2
148.8 20181228_0450 215.09 12958.2 13379.9
149.0 20181228_0500 217.38 12699.6 13396.3
149.2 20181228_0510 201.94 14583.8 13221.0
149.3 20181228_0520 207.74 13811.0 12939.0
149.5 20181228_0530 214.94 12976.3 12531.4
149.7 20181228_0540 222.14 12163.0 12208.4
149.8 20181228_0550 229.17 11381.0 11747.2
150.0 20181228_0600 239.79 10105.0 11274.2
150.2 20181228_0610 237.15 10438.5 11200.0
150.3 20181228_0620 229.40 11355.8 11310.0
150.5 20181228_0630 236.64 10499.8 11582.0
150.7 20181228_0640 219.57 12456.7 12001.5
150.8 20181228_0650 215.31 12933.2 12303.3
151.0 20181228_0700 212.17 13285.0 12396.1
151.2 20181228_0710 214.36 13041.3 12587.6
151.3 20181228_0720 218.76 12551.5 12415.0
151.5 20181228_0730 223.66 12005.0 12061.3
151.7 20181228_0740 225.15 11840.6 11577.6
151.8 20181228_0750 230.42 11248.1 11181.1
152.0 20181228_0800 236.94 10457.5 10780.7
152.2 20181228_0810 241.34 9899.3 10455.7
152.3 20181228_0820 238.46 10265.4 10053.6
152.5 20181228_0830 242.52 9748.7 9707.5
152.7 20181228_0840 242.66 9730.5 9484.3
152.8 20181228_0850 247.97 9025.7 9344.4
153.0 20181228_0900 249.48 8825.4 9171.5
153.2 20181228_0910 248.97 8894.7 9063.6
153.3 20181228_0920 248.79 8920.2 8968.4
153.5 20181228_0930 247.79 9055.5 8877.1
153.7 20181228_0940 248.27 8992.9 8772.0
153.8 20181228_0950 247.75 9064.5 8721.0
154.0 20181228_1000 252.64 8386.7 8522.4
154.2 20181228_1010 254.59 8089.2 8298.4
154.3 20181228_1020 251.64 8538.3 8100.8
154.5 20181228_1030 258.22 7529.5 7926.0
154.7 20181228_1040 258.45 7488.0 7883.3
154.8 20181228_1050 257.71 7609.6 7940.3
155.0 20181228_1100 256.19 7841.0 7906.4
155.2 20181228_1110 254.59 8087.9 8002.0
155.3 20181228_1120 251.97 8488.0 8170.3
155.5 20181228_1130 253.21 8301.1 8301.1
155.7 20181228_1140 253.90 8198.4 8198.4
155.8 20181228_1150 250.72 8666.0 8666.0
156.0 20181228_1200 254.03 8182.5 8182.5
