# Supplementary material for: Anak Krakatau triggers volcanic freezer in the upper troposphere
Source: Sci Rep. 2020 Feb 27;10:3584. doi: 10.1038/s41598-020-60465-w (PMC7046738; doi:10.1038/s41598-020-60465-w)
Supplement: Supplementary file 3 — Supplementary Dataset 2. [file 41598_2020_60465_MOESM3_ESM.csv]

---------------------------------------------------------------------------------
Hourly ice mass retrievals from Himawari-8
Uses IR channels at 8.6 and 11 mircons
Processed by: Fred Prata 8 June 2019
---------------------------------------------------------------------------------
m=Total mass (Mt) VAA polygon [1 Mt = 1x10^9 kg]
mL=Lower bound of total mass (Mt)
mL=Upper bound of total mass (Mt)
mCR=Mass in control region (outside Krakatau plume) [105.00->105.90	-7.80->-6.80]
mLR=Mass in large rectange [103.75->105.50	-6.75->-5.90]
rm=mean radius (microns)
rd=median radius (microns)
rs=standard deviatin of mean radius (microns)
A=area of VAA polygon (km^2)
---------------------------------------------------------------------------------
Year Mo Dy Hr Mn m mL mH mCR mLR rm rd rs A
---------------------------------------------------------------------------------
2018 12 22 12 00 0.9384 0.8066 1.0703 0.2500 0.3947 28.0 27.0 7.9 10106
2018 12 22 13 00 0.6250 0.5519 0.6980 0.2595 0.3035 30.3 28.9 8.1 6767
2018 12 22 14 00 0.3275 0.2935 0.3615 0.2292 0.1159 30.9 29.8 7.9 4066
2018 12 22 15 00 0.5186 0.4335 0.6037 0.2703 0.4552 21.6 19.8 9.9 8344
2018 12 22 16 00 0.7834 0.6832 0.8836 0.3982 0.4645 29.9 28.7 7.8 7769
2018 12 22 17 00 0.2464 0.2258 0.2670 0.3826 0.0880 33.9 33.3 8.4 2014
2018 12 22 18 00 0.4435 0.3813 0.5057 0.0892 0.1627 30.4 29.1 9.3 4282
2018 12 22 19 00 0.6672 0.4643 0.8701 0.0079 0.4366 24.4 22.5 9.0 14568
2018 12 22 20 00 1.5043 0.9930 2.0155 0.0027 0.9494 24.3 22.4 9.2 25991
2018 12 22 21 00 2.5146 1.5150 3.5142 0.0480 0.8409 23.2 20.4 9.0 33004
2018 12 22 22 00 2.8927 1.7145 4.0710 0.0528 0.5920 23.1 20.5 8.7 39184
2018 12 22 23 00 2.6496 1.5644 3.7349 0.0984 0.7640 24.6 22.7 8.6 39739
2018 12 23 00 00 2.6353 1.4069 3.8638 0.2896 1.0359 24.6 22.3 9.5 45673
2018 12 23 01 00 2.6018 1.3192 3.8843 0.4324 1.1968 22.8 20.7 8.7 50726
2018 12 23 02 00 2.7359 1.2815 4.1902 0.3270 1.3794 21.5 19.0 8.0 57218
2018 12 23 03 00 1.9587 1.0385 2.8789 0.3197 1.6829 18.1 16.4 5.9 56229
2018 12 23 04 00 1.9856 1.0915 2.8798 0.1295 1.7848 18.0 16.5 5.7 52883
2018 12 23 05 00 2.2907 1.2186 3.3627 0.0598 1.6176 19.3 17.7 6.0 50591
2018 12 23 06 00 2.4442 1.4181 3.4702 0.0995 1.3938 21.2 19.8 6.7 44757
2018 12 23 07 00 3.7069 1.9490 5.4648 0.0868 1.3203 23.6 21.9 8.1 52308
2018 12 23 08 00 4.0208 2.3038 5.7378 0.1035 1.3458 26.5 25.5 8.6 47961
2018 12 23 09 00 3.8295 2.5299 5.1292 0.1219 0.9363 27.9 26.7 8.5 38764
2018 12 23 10 00 3.4678 2.4266 4.5090 0.0670 0.8476 30.2 29.4 8.5 33395
2018 12 23 11 00 2.6676 2.0252 3.3101 0.0331 0.6982 32.1 31.7 8.5 20746
2018 12 23 12 00 2.0540 1.6378 2.4703 0.0808 0.2902 33.4 32.7 7.6 15239
2018 12 23 13 00 1.1114 0.9395 1.2834 0.1546 0.3800 31.7 30.8 7.6 8770
2018 12 23 14 00 0.8781 0.7435 1.0127 0.3447 0.4717 29.3 29.5 9.8 7725
2018 12 23 15 00 0.9826 0.8336 1.1316 0.5178 0.5705 30.0 29.0 9.7 7536
2018 12 23 16 00 1.5972 1.2985 1.8960 0.3795 0.5076 25.6 23.6 8.5 11136
2018 12 23 17 00 3.9331 2.8742 4.9919 0.3461 0.5158 29.1 28.2 9.3 25082
2018 12 23 18 00 3.7130 2.7023 4.7237 0.1723 0.6424 28.5 27.8 9.2 26581
2018 12 23 19 00 3.5938 2.6263 4.5612 0.3121 0.4565 28.5 27.3 9.4 24841
2018 12 23 20 00 2.4701 1.8555 3.0847 0.4263 0.4148 26.1 25.3 9.2 23531
2018 12 23 21 00 2.5307 1.9042 3.1571 0.5718 0.5437 25.5 24.2 9.0 24364
2018 12 23 22 00 2.6739 2.0212 3.3266 0.5939 0.5515 28.5 27.4 8.0 23287
2018 12 23 23 00 2.0664 1.5897 2.5431 0.4899 0.4822 29.6 28.6 8.6 18659
2018 12 24 00 00 2.5246 1.9071 3.1420 0.1594 0.4726 29.7 28.8 8.8 19058
2018 12 24 01 00 3.2427 2.4495 4.0359 0.0585 0.3618 30.6 29.4 8.5 20649
2018 12 24 02 00 2.4242 1.8909 2.9576 0.0842 0.3513 28.5 27.1 8.8 16912
2018 12 24 03 00 2.4584 1.9117 3.0051 0.1008 0.4540 27.9 26.4 9.5 16168
2018 12 24 04 00 2.1034 1.6365 2.5703 0.1217 0.5556 25.3 23.9 9.0 16817
2018 12 24 05 00 1.9396 1.5120 2.3672 0.0812 0.5835 24.0 22.5 9.0 15879
2018 12 24 06 00 2.3588 1.8093 2.9082 0.0999 0.6104 27.2 25.6 8.9 18286
2018 12 24 07 00 2.8158 2.2051 3.4264 0.1162 0.4490 29.7 28.4 9.0 16857
2018 12 24 08 00 3.4594 2.6981 4.2208 0.1122 0.3975 33.0 32.5 9.0 17740
2018 12 24 09 00 2.8323 2.2280 3.4365 0.1828 0.4429 33.0 32.9 8.5 15777
2018 12 24 10 00 2.5038 1.9804 3.0273 0.1699 0.3837 32.6 32.3 8.0 15152
2018 12 24 11 00 3.2506 2.4105 4.0906 0.0723 0.4234 29.6 28.4 8.4 25273
2018 12 24 12 00 3.1303 2.3116 3.9490 0.2170 0.2791 28.8 27.7 8.0 27083
2018 12 24 13 00 2.6496 2.0292 3.2699 0.3391 0.2006 30.5 29.6 8.1 23156
2018 12 24 14 00 1.9694 1.5491 2.3896 0.3805 0.1822 30.9 30.3 7.9 18301
2018 12 24 15 00 1.6690 1.3342 2.0038 0.2646 0.2858 32.8 32.4 8.2 13455
2018 12 24 16 00 1.9083 1.5086 2.3079 0.0929 0.3996 30.0 29.3 8.6 14240
2018 12 24 17 00 2.0504 1.6075 2.4932 0.0375 0.4682 29.9 29.1 8.3 16519
2018 12 24 18 00 2.1414 1.6734 2.6094 0.0452 0.4142 29.0 27.8 8.0 17801
2018 12 24 19 00 2.2805 1.7836 2.7773 0.1429 0.3116 31.1 30.3 8.0 16986
2018 12 24 20 00 1.9569 1.5467 2.3671 0.2174 0.2487 30.7 29.4 8.5 15510
2018 12 24 21 00 2.5638 1.9241 3.2035 0.2989 0.3939 30.2 29.4 7.7 22110
2018 12 24 22 00 2.4129 1.8022 3.0236 0.1795 0.2851 27.3 25.9 8.2 23816
2018 12 24 23 00 3.4994 2.5060 4.4929 0.0053 0.1129 25.6 24.1 7.6 30432
2018 12 25 00 00 3.5512 2.5172 4.5851 0.0129 0.1952 24.2 22.3 8.0 31638
2018 12 25 01 00 4.2081 2.9558 5.4604 0.0464 0.1201 27.4 26.2 8.4 33695
2018 12 25 02 00 4.8689 3.3788 6.3589 0.0954 0.1315 28.9 27.4 8.0 39164
2018 12 25 03 00 4.8756 3.3575 6.3937 0.0516 0.2643 28.1 26.7 8.9 38906
2018 12 25 04 00 6.2334 4.1318 8.3349 0.1769 0.3415 27.5 26.2 8.5 45686
2018 12 25 05 00 6.3538 4.1607 8.5469 0.2225 0.4514 28.0 26.6 8.4 48806
2018 12 25 06 00 6.7037 4.1141 9.2933 0.1363 0.7449 27.9 26.3 8.3 59102
2018 12 25 07 00 7.8117 5.0130 10.6103 0.2476 0.5604 28.2 26.8 8.4 61199
2018 12 25 08 00 8.0166 5.1184 10.9149 0.3750 0.6590 28.8 27.1 7.7 58390
2018 12 25 09 00 6.8494 4.3156 9.3831 0.3437 0.9391 29.8 28.7 8.1 52116
2018 12 25 10 00 5.7268 3.8998 7.5538 0.1911 0.9188 30.7 29.6 8.1 46831
2018 12 25 11 00 4.6822 3.3104 6.0540 0.1046 0.8175 28.7 27.6 8.1 43057
2018 12 25 12 00 4.5051 3.1663 5.8440 0.1440 0.7016 28.9 27.7 8.4 42580
2018 12 25 13 00 3.7857 2.7255 4.8459 0.2212 0.6884 28.6 27.5 7.9 33004
2018 12 25 14 00 4.1486 2.9544 5.3428 0.0502 0.7226 30.4 29.2 7.7 35476
2018 12 25 15 00 4.0628 2.8936 5.2321 0.0565 0.6098 30.1 29.1 8.1 33937
2018 12 25 16 00 3.6507 2.5869 4.7146 0.1112 0.5609 30.0 29.2 8.4 31891
2018 12 25 17 00 3.7708 2.5382 5.0034 0.0945 0.5540 27.1 26.0 9.2 39059
2018 12 25 18 00 4.7452 3.0123 6.4782 0.1517 0.8056 27.1 25.5 8.7 48979
2018 12 25 19 00 5.3815 3.3297 7.4334 0.1715 0.1649 26.7 25.0 8.3 48015
2018 12 25 20 00 5.3646 3.2588 7.4703 0.1909 0.5751 26.4 24.5 8.5 50504
2018 12 25 21 00 5.5775 3.1824 7.9726 0.1022 0.6496 26.2 25.0 8.5 55298
2018 12 25 22 00 5.0502 3.0617 7.0387 0.1138 0.6996 26.6 24.9 9.0 51172
2018 12 25 23 00 5.0643 2.8709 7.2577 0.0194 0.6999 25.7 23.9 9.1 54632
2018 12 26 00 00 4.9737 2.4585 7.4890 0.0151 0.8530 24.1 22.3 8.5 64535
2018 12 26 01 00 5.4447 3.1431 7.7463 0.0599 0.4633 26.3 24.4 8.8 61275
2018 12 26 02 00 8.4081 4.6977 12.1185 0.1489 0.5212 28.4 26.9 8.1 73008
2018 12 26 03 00 10.6818 6.3983 14.9653 0.1011 0.6406 31.4 30.2 8.4 70578
2018 12 26 04 00 10.9045 7.0115 14.7975 0.1116 0.4370 32.5 32.3 9.2 57143
2018 12 26 05 00 7.4305 4.6824 10.1786 0.0890 0.6175 28.3 27.1 9.7 47441
2018 12 26 06 00 5.6965 3.5104 7.8825 0.0702 0.7832 25.5 23.4 10.2 45743
2018 12 26 07 00 5.5400 3.3924 7.6875 0.0770 0.8812 24.9 23.2 9.3 48033
2018 12 26 08 00 4.2608 2.7718 5.7497 0.0609 1.0999 24.3 22.4 8.4 48305
2018 12 26 09 00 3.9446 2.6256 5.2636 0.1118 1.2042 22.2 19.7 8.2 50229
2018 12 26 10 00 4.6449 3.1228 6.1671 0.0420 1.1235 22.9 20.8 8.3 52786
2018 12 26 11 00 4.3397 3.0301 5.6494 0.0251 0.9334 23.7 21.9 8.2 47696
2018 12 26 12 00 3.2941 2.3979 4.1904 0.0087 0.6517 23.6 22.2 8.4 37599
2018 12 26 13 00 2.9668 2.1442 3.7895 0.0099 0.5652 24.6 23.5 8.9 32315
2018 12 26 14 00 2.6747 1.9865 3.3629 0.0068 0.4442 25.6 23.9 8.6 28875
2018 12 26 15 00 3.0978 2.2437 3.9519 0.0037 0.2365 25.4 24.2 8.8 28453
2018 12 26 16 00 3.1624 2.3109 4.0138 0.0049 0.3861 26.2 25.0 8.3 30603
2018 12 26 17 00 4.3309 3.0567 5.6051 0.0193 0.3573 28.9 27.7 8.4 34560
2018 12 26 18 00 4.4637 3.1290 5.7984 0.0436 0.1423 28.1 27.2 8.9 34751
2018 12 26 19 00 3.9432 2.7865 5.0998 0.1869 0.2792 29.7 28.9 8.9 33736
2018 12 26 20 00 4.2184 3.0019 5.4349 0.2283 0.4261 29.7 28.4 8.2 32167
2018 12 26 21 00 4.2512 2.9025 5.5999 0.1444 0.5013 30.5 29.6 8.2 36406
2018 12 26 22 00 4.0435 2.8713 5.2157 0.0797 0.6920 28.6 27.2 8.5 36323
2018 12 26 23 00 4.1995 2.8793 5.5198 0.0210 0.3942 26.8 25.1 9.0 36578
2018 12 27 00 00 5.1575 3.4682 6.8468 0.0307 0.1897 28.1 26.7 9.0 37466
2018 12 27 01 00 5.3278 3.5273 7.1283 0.0203 0.5275 28.7 26.9 9.1 41781
2018 12 27 02 00 5.2868 3.5356 7.0381 0.0318 0.4284 28.7 27.1 8.3 40912
2018 12 27 03 00 5.7370 3.8358 7.6383 0.0932 0.5277 29.1 28.1 8.5 42330
2018 12 27 04 00 5.2367 3.5592 6.9143 0.0241 0.3784 27.3 25.5 8.7 38269
2018 12 27 05 00 4.4393 3.1605 5.7182 0.0074 0.4117 28.0 26.9 9.2 30078
2018 12 27 06 00 3.3688 2.4773 4.2604 0.0181 0.3120 27.5 26.0 9.1 24912
2018 12 27 07 00 3.1565 2.3357 3.9773 0.0393 0.1253 26.4 25.2 8.8 24642
2018 12 27 08 00 3.3129 2.4692 4.1566 0.0750 0.2589 28.0 26.8 7.6 25779
2018 12 27 09 00 2.9995 2.2923 3.7066 0.0948 0.0671 30.0 29.1 8.1 22246
2018 12 27 10 00 2.3856 1.8385 2.9327 0.0904 0.0386 29.9 28.1 8.0 18688
2018 12 27 11 00 1.8489 1.4777 2.2201 0.1625 0.0133 31.3 30.1 8.2 14895
2018 12 27 12 00 1.0953 0.9267 1.2640 0.3515 0.0128 34.1 33.1 7.3 8101
2018 12 27 13 00 1.1772 0.9858 1.3686 0.7471 0.0413 32.8 32.4 8.1 8280
2018 12 27 14 00 1.1723 0.9727 1.3719 0.4471 0.0176 31.7 31.5 8.5 10641
2018 12 27 15 00 1.3605 1.1378 1.5832 0.2313 0.0188 32.2 31.1 7.7 9851
2018 12 27 16 00 1.5077 1.2256 1.7899 0.2203 0.0396 31.4 30.2 8.6 13244
2018 12 27 17 00 1.9691 1.4823 2.4559 0.1380 0.1319 32.1 31.9 9.5 16299
2018 12 27 18 00 2.4144 1.8718 2.9571 0.1461 0.3758 30.7 29.9 8.5 17235
2018 12 27 19 00 2.8272 2.1562 3.4982 0.1467 0.2391 29.8 28.7 8.9 20627
2018 12 27 20 00 2.0604 1.6091 2.5118 0.1579 0.3384 29.8 29.0 9.1 18292
2018 12 27 21 00 1.7644 1.3318 2.1969 0.1394 0.4473 28.1 27.6 9.2 17824
2018 12 27 22 00 1.1121 0.9062 1.3180 0.1339 0.6034 24.0 22.5 8.6 12603
2018 12 27 23 00 1.0671 0.8682 1.2659 0.1024 0.3943 23.2 20.8 9.2 12473
2018 12 28 00 00 0.9546 0.8081 1.1011 0.0368 0.1751 25.3 24.1 8.9 10672
2018 12 28 01 00 0.4295 0.3864 0.4725 0.0164 0.0191 30.5 29.3 7.6 4143
2018 12 28 02 00 0.1638 0.1529 0.1747 0.0479 0.0080 34.3 33.7 7.6 1595
2018 12 28 03 00 0.1612 0.1505 0.1719 0.0474 0.0201 35.6 35.9 8.4 1490
2018 12 28 04 00 0.2368 0.2193 0.2543 0.0400 0.0251 34.4 32.9 8.8 1843
2018 12 28 05 00 0.2571 0.2366 0.2776 0.0188 0.0914 32.3 31.5 8.3 2588
2018 12 28 06 00 0.3718 0.3334 0.4101 0.0321 0.1682 29.7 29.4 9.6 3623
2018 12 28 07 00 0.4173 0.3750 0.4596 0.0249 0.0751 30.3 29.8 8.7 4454
2018 12 28 08 00 0.3092 0.2825 0.3359 0.0298 0.1211 32.0 31.1 8.4 3397
2018 12 28 09 00 0.3969 0.3598 0.4340 0.0681 0.1512 29.7 28.6 8.7 4263
2018 12 28 10 00 0.6330 0.5579 0.7080 0.3110 0.3162 28.2 27.2 7.4 7012
2018 12 28 11 00 0.5331 0.4740 0.5923 0.4859 0.2467 30.2 29.5 7.8 6129
2018 12 28 12 00 0.4968 0.4440 0.5496 0.5145 0.2434 28.9 27.7 8.7 5625
